# Supplementary material for: The Stress Management and Resiliency Training (SMART) Program Is Associated with Sustained Improvement in Clinician Well-Being: Results from an Observational Cohort Study
Source: Int J Environ Res Public Health. 2026 Jan 28;23(2):161. doi: 10.3390/ijerph23020161 (PMC12941319; doi:10.3390/ijerph23020161)
Supplement: Supplementary file 1 [file ijerph-23-00161-s001.zip]

Archive with 1 entries (1 files):
- ijerph-4047452-supplementary.pdf
